# Supplementary material for: Epidemiology and pathology of avian malaria in penguins undergoing rehabilitation in Brazil
Source: Vet Res. 2015 Mar 13;46:30. doi: 10.1186/s13567-015-0160-9 (PMC4357068; doi:10.1186/s13567-015-0160-9)
Supplement: Additional file 2: — Individual details of Plasmodium -positive Magellanic penguins. Spreadsheet with rehabilitation history and clinical parameters of Plasmodium-positive Magellanic penguins identified in this study. [file 13567_2015_160_MOESM2_ESM.xlsx]

## Sheet: Sheet1
Flipper band number	Rehabilitated at	Sampled by	Date of admission	Date of exit	Warm season period	Date of first positive sample	Exit	Age group	Oiled on admission	Sex	Body mass on admission (g)	Body mass on exit (g)	Hematocrit on admission (%)	Hematocrit on exit (%)	Plasma protein on admission (g/dL)	Plasma protein on exit (g/dL)	Screening method	Blood smear morphology	Phylogenetic cluster (GenBank number)	Final identification	Histopathology	Concurrent disease and/or other significant lesions
CRAM0580	Rio de Janeiro	Centro de Recuperação de Animais Marinhos	4-Sep-00	14-Apr-01	152	14-Apr-01	Deceased	Juvenile	No	-	3890	-	36	-	-	-	HP	-	-	Plasmodium sp	Positive (exoerythrocytic meronts, intraerythrocytic parasites)	No significant concurrent disease/lesion
CRAM0628	Rio Grande do Sul	Centro de Recuperação de Animais Marinhos	7-Jul-01	19-Nov-01	19	19-Nov-01	Deceased	Juvenile	Yes	-	2645	4000	53	47	-	-	HP	-	-	Plasmodium sp	Positive (exoerythrocytic meronts)	No significant concurrent disease/lesion
CRAM0630	Rio Grande do Sul	Centro de Recuperação de Animais Marinhos	1-Aug-01	27-Nov-01	27	27-Nov-01	Deceased	Adult	Yes	Female	2750	3350	-	49	-	-	HP	-	-	Plasmodium sp	Positive (exoerythrocytic meronts)	No significant concurrent disease/lesion
CRAM1229	Rio de Janeiro	Centro de Recuperação de Animais Marinhos	13-Nov-05	30-Jan-06	79	30-Jan-06	Deceased	Juvenile	No	Female	2910	2650	33	13	7.6	8.5	HP	-	-	Plasmodium sp	Positive (exoerythrocytic meronts)	No significant concurrent disease/lesion
CRAM1886	Bahia	Centro de Recuperação de Animais Marinhos	3-Oct-08	3-Apr-09	152	12-Oct-08	Released	Juvenile	No	-	3112	3702	39	37	8	10	TBS	P. nucleophilum + P. cathemerium	G (KM365040)	P. nucleophilum + P. cathemerium	-	-
CRAM1923	Bahia	Centro de Recuperação de Animais Marinhos	3-Oct-08	3-Apr-09	152	12-Oct-08	Released	Juvenile	No	-	4028	4614	46	50	6.6	9	TBS+PCR	P. cathemerium	A (KJ577720)	P. cathemerium	-	-
CRAM1935	Espírito Santo	Centro de Recuperação de Animais Marinhos	3-Oct-08	3-Apr-09	152	12-Oct-08	Released	Juvenile	No	-	3266	4070	44	41	7.6	7.4	TBS	P. cathemerium	A (KM365041)	P. cathemerium	-	-
CRAM2125	Rio Grande do Sul	Centro de Recuperação de Animais Marinhos	18-Oct-09	14-Dec-09	44	14-Dec-09	Deceased	Juvenile	Yes	Female	2810	2942	40	41	4.8	6.2	TBS+PCR	Negative	D (KJ577721)	P. unalis	Negative	Aspergillosis, spleen amyloidosis
CRAM2126	Rio Grande do Sul	Centro de Recuperação de Animais Marinhos	20-Oct-09	21-Feb-10	113	21-Feb-10	Deceased	Juvenile	Yes	Female	2586	3250	41	49	6.1	6.1	TBS+PCR	Negative	F (KJ577722)	Plasmodium sp lineage F	-	-
CRAM2127	Rio Grande do Sul	Centro de Recuperação de Animais Marinhos	20-Oct-09	19-Feb-10	111	19-Feb-10	Deceased	Juvenile	Yes	Female	2802	2554	50	16	6	7.6	TBS+PCR	P. nucleophilum	G (KJ577723)	P. nucleophilum	Positive (intraerythrocytic parasites)	Splenic amyloidosis, helminths (intravascular in small intestine, interstitial in lungs and liver)
CRAM2278	Bahia	Centro de Recuperação de Animais Marinhos	22-Nov-10	7-Dec-10	16	23-Nov-10	Released	Juvenile	No	Female	3810	-	41	-	7.2	-	TBS+PCR	-	B (KJ577724)	Plasmodium sp lineage B	-	-
CRAM2289	Bahia	Centro de Recuperação de Animais Marinhos	22-Nov-10	7-Dec-10	16	23-Nov-10	Released	Juvenile	No	Male	3673	-	44	-	8.2	-	TBS+PCR	P. nucleophilum	G (KJ577725)	P. nucleophilum	-	-
F1055	Santa Catarina	Associação R3 Animal	1-Feb-10	31-Jul-10	59	12-Mar-09	Deceased	Juvenile	No	-	2650	-	-	-	-	-	TBS+PCR	Negative	H (KJ577726)	P. tejerai	-	-
F1060	Santa Catarina	Associação R3 Animal	9-Mar-10	28-Apr-10	28	28-Apr-10	Deceased	Adult	No	-	3230	-	-	-	-	-	TBS+PCR	Negative	H (KJ577727)	P. tejerai	Positive (exoerythrocytic meronts)	No significant concurrent disease/lesion
IF503	Santa Catarina	Associação R3 Animal	20-Nov-08	7-Apr-09	132	25-Mar-09	Deceased	Juvenile	No	-	3000	3550	-	40	-	-	TBS+PCR	P. (Haemamoeba) sp	H (KJ575551)	P. tejerai	Not examined	-
IF504	Santa Catarina	Associação R3 Animal	17-Dec-08	10-Apr-09	106	25-Mar-09	Released	Juvenile	No	-	-	4000	-	44	-	-	TBS+PCR	Negative	seq. unsuccessful	Plasmodium sp	-	-
IF506	Santa Catarina	Associação R3 Animal	19-Nov-08	27-Mar-09	129	25-Mar-09	Deceased	Juvenile	No	Male	2400	3960	-	32	-	-	TBS+PCR	P. tejerai	H (JX272844)	P. tejerai	Positive (exoerythrocytic meronts)	No significant concurrent disease/lesion
IF507	Santa Catarina	Associação R3 Animal	28-Oct-08	10-Apr-09	152	25-Mar-09	Released	Juvenile	No	-	-	4160	-	45	-	-	TBS+PCR	Negative	H (KJ575544)	P. tejerai	-	-
IF508	Santa Catarina	Associação R3 Animal	7-Jan-09	7-Apr-09	84	25-Mar-09	Deceased	Juvenile	No	-	2800	3630	-	32	-	-	TBS+PCR	P. elongatum + P. tejerai	I (KJ575552), H (HQ59136)	P. elongatum + P. tejerai	Not examined	-
IF511	Santa Catarina	Associação R3 Animal	14-Nov-08	10-Apr-09	138	25-Mar-09	Released	Juvenile	No	-	2400	3280	-	35	-	-	TBS+PCR	Negative	H (KJ575545), seq. unsuccessful	P. tejerai + Plasmodium sp	-	-
IF512	Santa Catarina	Associação R3 Animal	15-Nov-08	10-Apr-09	137	25-Mar-09	Released	Juvenile	No	-	-	5520	-	35	-	-	TBS+PCR	Negative	H (KJ575546)	P. tejerai	-	-
IF516	Santa Catarina	Associação R3 Animal	15-Nov-08	10-Apr-09	137	5-Apr-09	Released	Juvenile	No	-	-	3960	-	20	-	-	TBS+PCR	Plasmodium sp	A (KJ575553)	P. cathemerium	-	-
IF517	Santa Catarina	Associação R3 Animal	1-Dec-08	10-Apr-09	122	25-Mar-09	Released	Juvenile	No	-	-	3760	-	20	-	-	TBS+PCR	P. elongatum + P. (Haemamoeba) sp	-	P. elongatum + P. (Haemamoeba) sp	-	-
IF518	Santa Catarina	Associação R3 Animal	3-Dec-08	29-Mar-09	117	25-Mar-09	Deceased	Juvenile	No	-	-	3330	-	28	-	-	TBS+PCR	Negative	H (KJ575547)	P. tejerai	Not examined	-
IF520	Santa Catarina	Associação R3 Animal	4-Nov-08	29-Mar-09	146	25-Mar-09	Deceased	Juvenile	No	-	2500	2580	-	-	-	-	TBS+PCR	P. tejerai	H (HQ591361)	P. tejerai	Not examined	-
IF584	Santa Catarina	Associação R3 Animal	19-Nov-08	23-Mar-09	125	23-Mar-09	Deceased	Juvenile	No	-	2600	4120	-	-	-	-	TBS	P. tejerai	-	P. tejerai	Positive (exoerythrocytic meronts)	No significant concurrent disease/lesion
IF588	Santa Catarina	Associação R3 Animal	17-Dec-08	10-Apr-09	106	25-Mar-09	Released	Juvenile	No	-	-	4250	-	38	-	-	TBS+PCR	P. elongatum + P. (Haemamoeba) sp	seq. unsuccessful	P. elongatum + P. (Haemamoeba) sp	-	-
IF589	Santa Catarina	Associação R3 Animal	28-Jan-09	29-Mar-09	61	25-Mar-09	Deceased	Juvenile	No	-	-	3460	-	40	-	-	TBS+PCR	Negative	H (KJ575548)	P. tejerai	-	-
IF590	Santa Catarina	Associação R3 Animal	17-Dec-08	23-Mar-09	97	25-Mar-09	Released	Juvenile	No	-	-	3450	-	38	-	-	TBS+PCR	P. tejerai	H (KJ575549)	P. tejerai	-	-
IF593	Santa Catarina	Associação R3 Animal	11-Mar-09	23-Mar-09	13	23-Mar-09	Deceased	Juvenile	No	-	3450	3440	-	-	-	-	TBS	P. tejerai	-	P. tejerai	Positive (exoerythrocytic meronts)	No significant concurrent disease/lesion
IPRAMES114	Espírito Santo	Instituto de Pesquisa e Reabilitação de Animais Marinhos	1-Aug-12	27-Jan-13	88	27-Jan-13	Deceased	Juvenile	No	Female	2260	3555	-	-	-	-	TBS+PCR	Negative	I (KJ577717)	P. elongatum	Positive (exoerythrocytic meronts)	Choleostasis, unidentified parasite cysts within myocardium
IPRAMES167	Espírito Santo	Instituto de Pesquisa e Reabilitação de Animais Marinhos	10-Aug-12	24-Dec-12	54	24-Dec-12	Euthanized	Juvenile	No	Female	1915	3800	-	-	-	-	TBS+PCR	Negative	A (KJ577718)	P. cathemerium	Positive (exoerythrocytic meronts)	Aspergillosis
IPRAMRJ128	Espírito Santo	Instituto de Pesquisa e Reabilitação de Animais Marinhos	23-Oct-12	4-Jan-13	65	4-Jan-13	Deceased	Juvenile	No	Female	2050	2755	-	-	-	-	PCR	-	A (KJ577719)	P. cathemerium	Positive (exoerythrocytic meronts)	No significant concurrent disease/lesion
R0040	Santa Catarina	Associação R3 Animal	7-Aug-10	20-Nov-10	20	20-Nov-10	Deceased	Adult	No	Female	3300	2890	-	55	-	6	TBS+PCR	Negative	H (KJ577728)	P. tejerai	Positive (exoerythrocytic meronts)	Helminths (small intestine)
R0091	Santa Catarina	Associação R3 Animal	26-Jan-11	14-Feb-11	20	16-Feb-11	Deceased	Juvenile	No	Male	2100	-	-	-	-	-	PCR	-	H (KJ577729)	P. tejerai	Positive (exoerythrocytic meronts)	No significant concurrent disease/lesion
R0092	Santa Catarina	Associação R3 Animal	26-Jan-11	18-Aug-11	66	16-Feb-11	Released	Adult	No	Female	3200	1870	-	42	-	6.7	TBS+PCR	P. (Haemamoeba) sp	A (KJ577730)	P. cathemerium	-	-
R0093	Santa Catarina	Associação R3 Animal	17-Feb-11	18-Apr-11	27	18-Apr-11	Deceased	Adult	No	Female	3220	-	-	-	-	-	PCR	-	E (KJ577731)	Plasmodium sp lineage E	Positive (exoerythrocytic meronts)	No significant concurrent disease/lesion
R0263	Santa Catarina	Associação R3 Animal	11-Oct-12	22-Mar-13	142	22-Mar-13	Euthanized	Juvenile	No	Male	3060	2590	-	27	-	-	PCR	-	C (KJ577732)	Plasmodium sp lineage C	Positive (exoerythrocytic meronts)	Splenic amyloidosis, helminths (air sacs)
R0268	Santa Catarina	Associação R3 Animal	6-Nov-12	20-Mar-13	135	20-Mar-13	Euthanized	Juvenile	No	Female	2700	-	-	19	-	-	PCR	-	C (KJ577733)	Plasmodium sp lineage C	Positive (exoerythrocytic meronts)	Avipoxvirus, necrotizing pancarditis associated with aspergillosis
R0272	Santa Catarina	Associação R3 Animal	8-Nov-12	7-Jan-13	61	7-Jan-13	Deceased	Juvenile	No	Male	3240	2990	-	-	-	-	PCR	-	A (KJ577734)	P. cathemerium	Positive (exoerythrocytic meronts)	Avipoxvirus
R0282	Santa Catarina	Associação R3 Animal	5-Dec-12	30-Dec-12	26	7-Jan-13	Deceased	Adult	No	Male	3260	3275	-	-	-	-	PCR	-	J (KJ577735)	Plasmodium sp lineage J	Positive (exoerythrocytic meronts)	Helminth microfilariae (eyelid dermis)
R0284	Santa Catarina	Associação R3 Animal	17-Dec-12	20-Mar-13	94	20-Mar-13	Euthanized	Juvenile	No	Female	2560	2715	-	44	-	-	PCR	-	A (KJ577736)	P. cathemerium	Negative	Helminths (cloacal epidermis)
R0290	Santa Catarina	Associação R3 Animal	7-Jan-13	20-Mar-13	73	7-Jan-13	Deceased	Juvenile	No	Male	-	2910	-	40	-	-	PCR	-	A (KJ577737)	P. cathemerium	Positive (exoerythrocytic meronts)	No significant concurrent disease/lesion
W16437	Santa Catarina	Associação R3 Animal	25-Oct-08	19-Jun-09	152	25-Mar-09	Transferred	Juvenile	No	-	4100	4750	-	32	-	-	TBS+PCR	Negative	H (KJ575550)	P. tejerai	-	-
